# Supplementary material for: Ovine and Caprine Strains of Corynebacterium pseudotuberculosis on Czech Farms—A Comparative Study
Source: Microorganisms. 2024 Apr 27;12(5):875. doi: 10.3390/microorganisms12050875 (PMC11123211; doi:10.3390/microorganisms12050875)
Supplement: Supplementary file 1 [file microorganisms-12-00875-s001.zip]

Archive with 6 entries (6 files):
- TableS1_BiofilmClass.xlsx
- TableS2_NCBI_strains_info.xlsx
- TableS3_AccesNum.xlsx
- TableS4_NCBI_ANI.xlsx
- TableS5_GenomAssembly.xlsx
- TableS6_virulence.xlsx
