# Supplementary material for: Ovine and Caprine Strains of Corynebacterium pseudotuberculosis on Czech Farms—A Comparative Study
Source: Microorganisms. 2024 Apr 27;12(5):875. doi: 10.3390/microorganisms12050875 (PMC11123211; doi:10.3390/microorganisms12050875)
Supplement: Supplementary file 1 [file microorganisms-12-00875-s001.zip › TableS1_BiofilmClass.xlsx]

## Sheet: Tab_S1_supplementary
	Table S1. Classification of Corynebacterium pseudotuberculosis biofilm formation based on spectrophotometric measurement of optical density (OD) at 570 nm [14,15]
	Biofilm classification	Range
	not forming	ODI < ODC
	weak	ODC < ODI < 2 × ODC
	moderate	2 × ODC < ODI < 4 × ODC
	strong	ODI > 4 × ODC
	ODI – arithmetic mean of OD values for each C. pseudotuberculosis strain; ODC – arithmetic mean of OD values for negative control Staphylococcus epidermidis ATCC 12228
