# Supplementary material for: Ovine and Caprine Strains of Corynebacterium pseudotuberculosis on Czech Farms—A Comparative Study
Source: Microorganisms. 2024 Apr 27;12(5):875. doi: 10.3390/microorganisms12050875 (PMC11123211; doi:10.3390/microorganisms12050875)
Supplement: Supplementary file 1 [file microorganisms-12-00875-s001.zip › TableS2_NCBI_strains_info.xlsx]

## Sheet: Tab_S2_supplementary
	Table S2. Information on the isolation source, country and accession numbers of 123 Corynebacterium pseudotuberculosis strains downloaded from the NCBI*
	Biovar	Animal Source	Isolate/Strain Name	Country, Region	Bioproject	NCBI accession	Isolation information	Country Codes
	ovis	goat	XH02	China: Xuanhan, Sichuan	PRJNA339888	SAMN05609609	neck subcutaneous abscess	CHN
		cattle	29156	Israel	PRJNA273364	SAMN03290960	unknow	ISR
		cattle	I19	Israel	PRJNA52845	SAMN02603739	mastitis abscess	ISR
		goat	226	USA, California	PRJNA259231	SAMN03002797	abscess	USA
		goat	414	Brazil:Petrolina	PRJNA594547	SAMN13520993	unknow	BRA
		goat	798	Switzerland:Zurich	PRJNA731845	SAMN19296247	unknow	CHE
		goat	1002	Brazil	PRJNA40687	SAMN02603609	unknow	BRA
		goat	1197	Switzerland:Zurich	PRJNA731845	SAMN19296242	unknow	CHE
		goat	3145	Switzerland:Zurich	PRJNA731845	SAMN19296243	unknow	CHE
		goat	Cap1C	Brazil:Pernambuco	PRJNA509207	SAMN10573989	parotid	BRA
		goat	Cap1R	Brazil:Pernambuco	PRJNA516221	SAMN10785290	large intestine	BRA
		goat	Cap1W	Brazil:Pernambuco	PRJNA509036	SAMN10535921	unknow	BRA
		goat	CAP3W	Brazil:Petrolina	PRJNA431210	SAMN08385397	unknow	BRA
		goat	Cap4W	Brazil:Pernambuco	PRJNA509244	SAMN10574822	parotid	BRA
		goat	Cap5W	Brazil:Pernambuco	PRJNA516220	SAMN10785289	mammary gland	BRA
		goat	Cap8W	Brazil:Pernambuco	PRJNA520797	SAMN10867914	mammary gland	BRA
		goat	CAPGE03	Brazil: Petrolandia	PRJNA518069	SAMN10851958	lymph node	BRA
		goat	CAPJ4	Brazil:Petrolina	PRJNA431209	SAMN08385381	unknow	BRA
		goat	CAPMI03	Brazil:Pernambuco	PRJNA520795	SAMN10867906	unknow	BRA
		goat	CAPMI05	Brazil: Pernambuco	PRJNA520796	SAMN10867909	unknow	BRA
		goat	CAPNAT1	Brazil: Pernambuco	PRJNA520794	SAMN10867870	unknow	BRA
		goat	CR07	Brazil:Pernambuco	PRJNA520792	SAMN10867847	unknow	BRA
		goat	CS_10	Norway: Oslo	PRJNA254109	SAMN02899788	laboratory strain originated from a goat	NOR
		goat	E13	Brazil:Pernambuco	PRJNA516406	SAMN10788318	inguinal lymph nodes	BRA
		goat	E14	Brazil:Pernambuco	PRJNA516407	SAMN10788327	unknow	BRA
		goat	E9	Brazil:Pernambuco	PRJNA516402	SAMN10788293	mammary gland	BRA
		goat	Ft_2193_67	Norway: Oslo	PRJNA254110	SAMN02899789	pus	NOR
		goat	KM01	China: Yunnan, Kunming	PRJNA417751	SAMN08005600	unknow	CHN
		goat	MEX1	Mexico: Ixtenco, Tlaxcala.	PRJNA348354	SAMN05907792	unknow	MEX
		goat	MEX2	Mexico: Llibres, Puebla	PRJNA594517	SAMN13520126	unknow	MEX
		goat	MEX9	Mexico: Guanajuato	PRJNA312392	SAMN04497724	prescapular	MEX
		goat	OVICCA32	Brazil:Petrolina	PRJNA518070	SAMN10851977	lymph node	BRA
		goat	PA02	Brazil: Para	PRJNA318798	SAMN04867886	infected lymph node of goat	BRA
		goat	PO222_4-1	Portugal	PRJNA292562	SAMN03981486	caseous lymphadenitis, pus	PRT
		goat	PO269-5	Portugal	PRJNA292562	SAMN04038596	caseous lymphadenitis, pus	PRT
		goat	T1	Brazil: Santaluz, Bahia State	PRJNA314128	SAMN04529096	granulomatous lesion	BRA
		goat	VD57	Brazil: Juazeiro, Bahia State	PRJNA267107	SAMN03177795	caseous lymphadenitis	BRA
		goat	E16	Brazil:Pernambuco	PRJNA516408	SAMN10788352	pre-scapular	BRA
		goat	E7	Brazil:Pernambuco	PRJNA516222	SAMN10785291	pre-scapular	BRA
		human	FRC41	France	PRJNA48979	SAMN02603078	necrotizing lymphadenitis	FRA
		lama	267	USA	PRJNA73515	SAMN02603753	abscess	USA
		sheep	17	Brazilian cerrado	PRJNA594508	SAMN13519820	abscess	BRA
		sheep	133	Brazilian cerrado	PRJNA594532	SAMN13520544	unknow	BRA
		sheep	206	Brazilian cerrado	PRJNA594528	SAMN13520512	unknow	BRA
		sheep	4394	Switzerland:Zurich	PRJNA731845	SAMN19296244	unknow	CHE
		sheep	4480	Switzerland:Zurich	PRJNA731845	SAMN19296245	unknow	CHE
		sheep	4600	Switzerland:Zurich	PRJNA731845	SAMN19296246	unknow	CHE
		sheep	04MAT	Brazil:Pernambuco	PRJNA520798	SAMN10867915	unknow	BRA
		sheep	12C	Brazil: Petrolina,PE	PRJNA282769	SAMN03577816	abscess	BRA
		sheep	3/99-5	United Kingdom: Scotland	PRJNA73231	SAMN02603750	unknow	GBR
		sheep	42/02-A	Australia	PRJNA73233	SAMN02603751	abscess	AUS
		sheep	87MAT	Brazil:Pernambuco	PRJNA520800	SAMN10867917	pre-capsular lymph node	BRA
		sheep	99MAT	Brazil:Pernambuco	PRJNA520801	SAMN10867920	pre-capsular lymph node	BRA
		sheep	ATCC 19410	unknown	PRJNA382169	SAMN06701041	abscess	unknow
		sheep	C231	Brazil	PRJNA40875	SAMN02604117	unknow	BRA
		sheep	E55	Egypt:Cairo	PRJNA311038	SAMN04458014	unknow	EGY
		sheep	E56	Egypt	PRJNA294677	SAMN04028218	unknow	EGY
		sheep	MIC6	Brazil: Ceara, Jordao (Sobral)	PRJNA354849	SAMN06052515	abscess	BRA
		sheep	N1	African tropical jungle	PRJNA301685	SAMN04254308	caseous material in the lung	Africa
		sheep	NCTC4681	Australia	PRJEB6403	SAMEA3893444	unknow	AUS
		sheep	OVI03	Brazil:Jatoba,PE.	PRJNA431208	SAMN08385056	unknow	BRA
		sheep	OVI1FL	Brazil:Pernambuco	PRJNA508997	SAMN10535399	pre-capsular lymph node	BRA
		sheep	OVI2C	Brazil:Petrolina	PRJNA431207	SAMN08385055	lymphoma pre-scapular	BRA
		sheep	OVIAF1	Brazil:Pernambuco	PRJNA507001	SAMN10477943	precapsular lymph nodes	BRA
		sheep	OVID04	Brazil: Petrolandia	PRJNA518065	SAMN10851934	lymph node	BRA
		sheep	OVIOS02	Brazil:Jatoba	PRJNA518068	SAMN10851957	lymph node	BRA
		sheep	OVIZ01	Brazil:Petrolandia	PRJNA518066	SAMN10851932	lymph node	BRA
		sheep	PA01	Brazil: Para	PRJNA302777	SAMN04276898	lymph node	BRA
		sheep	PA04	Brazil: Para	PRJNA360811	SAMN06214720	mandibular lymph node	BRA
		sheep	PA05	Brazil: Para	PRJNA353917	SAMN06028555	unknow	BRA
		sheep	PA06	Brazil: Para	PRJNA353915	SAMN06028554	unknow	BRA
		sheep	PA07	Brazil: Para	PRJNA353916	SAMN06028557	unknow	BRA
		sheep	PA08	Brazil: Para	PRJNA415048	SAMN07813396	lymph node	BRA
		sheep	PA09	Brazil:Para	PRJNA593524	SAMN13490064	lymph node	BRA
		sheep	PAT10	Argentina	PRJNA61115	SAMN02603741	lung abscess	ARG
		sheep	PAT14	Argentina:Patagonia	PRJNA594385	SAMN13514205	unknow	ARG
		sheep	PAT16	Argentina:Patagonia	PRJNA594388	SAMN13514251	unknow	ARG
		sheep	SP165	Brazil: Botucatu	PRJNA594507	SAMN13519819	parotid lymph node	BRA
		water buffalo	38	Egypt	PRJNA317384	SAMN04606559	unknow	EGY
		water buffalo	48	Egypt	PRJNA317388	SAMN04606603	unknow	EGY
		wildebeest	P54B96	South Africa	PRJNA77871	SAMN02603743	unknow	Africa
	equi	buffalo	31	Egypt	PRJNA73223	SAMN02603749	oedematous skin disease	EGY
		horse	CCUG_27541	unknown	PRJNA254111	SAMN02899790	unknow	unknown
		horse	MB122	unknown	PRJNA256958	SAMN05509251	liver absaces	unknown
		horse	MB44	unknown	PRJNA256958	SAMN05509219	pectoral abscess	unknown
		horse	MB336	unknown	PRJNA256958	SAMN05509286	pectoral abscess	unknown
		camel	Cp162	United Kingdom	PRJNA89445	SAMN02603744	caseous lymphadenitis neck abscess	GBR
		cattle	262	Belgium	PRJNA271872	SAMN03278295	ulcerative lymphangitis	BEL
		cattle	I37	Israel: Shoval	PRJNA340871	SAMN05714673	ulcerative lymphangitis, mammary tissue	IRS
		horse	NCTC4656	unknown	PRJEB6403	SAMEA3893442	unknow	unknown
		horse	258	Belgium	PRJNA157069	SAMN02603745	ulcerative lymphangitis	BEL
		horse	MB11	USA: California	PRJNA256958	SAMN04260963	unknow	USA
		horse	MB278	unknown	PRJNA256958	SAMN05509268	renal abscess	unknown
		horse	MB66	USA: California	PRJNA256958	SAMN04260966	metastatic melanoma with multiple internal and external abscesses	USA
		horse	MB154	unknown	PRJNA256958	SAMN05509267	Pectoral abscess	unknown
		horse	MB14	USA: California	PRJNA256958	SAMN04260964	infection with internal abscesses	USA
		horse	MB302	unknown	PRJNA256958	SAMN05509285	liver abscess	unknown
		horse	MB30	USA: California	PRJNA256958	SAMN04260965	single pectoral abscess	USA
		horse	MB20	USA: Vacaville, CA	PRJNA256958	SAMN02944861	pectoral abscess	USA
		horse	MB295	unknown	PRJNA256958	SAMN05509281	septic arthritis in hock	unknown
		horse	E19	Egypt	PRJNA271886	SAMN03278402	ulcerative lymphangitis	EGY
		horse	MEX31	Mexico: Valparaiso	PRJNA341961	SAMN05729795	unknow	MEX
		horse	MEX30	Mexico: Valparaiso	PRJNA343017	SAMN05771874	unknow	MEX
		horse	MB16	USA:California	PRJNA594522	SAMN13520223	unknow	USA
		horse	CIP_52_97	Kenya	PRJNA61117	SAMN02603742	lymphangitis	Ken
		horse	MB239	USA	PRJNA758392	SAMN22442155	liver, kidneys, spleen lung and peritoneal fluid	USA
		horse	MB238	USA	PRJNA758392	SAMN22442154	abdominal fluid	USA
		horse	MB325	USA	PRJNA758392	SAMN22442158	lcerations from fetlock to carpus	USA
		horse	MB205	USA	PRJNA758392	SAMN22442151	triceps abscess	USA
		horse	MB271	USA	PRJNA758392	SAMN22442156	abscess	USA
		horse	MB235	USA	PRJNA758392	SAMN22442153	abscess	USA
		horse	MB201	USA	PRJNA758392	SAMN22442150	pectoral abscesses	USA
		horse	MB292	USA	PRJNA758392	SAMN22442157	multiple abscesses of spleen, kidney, liver and pector mucles	USA
		horse	MB216	USA	PRJNA758392	SAMN22442152	unknow	USA
		horse	Cp_Eq_BR01	Brazil	PRJNA857423	SAMN29625301	ulcerative lymphangitis, mastitis, necrotic and ulcerative dermatitis	BRA
		water buffalo	32	Egypt	PRJNA317378	SAMN04606552	unknow	EGY
		water buffalo	33	Egypt	PRJNA317379	SAMN04606554	unknow	EGY
		water buffalo	34	Egypt	PRJNA317381	SAMN04606555	unknow	EGY
		water buffalo	35	Egypt	PRJNA317382	SAMN04606556	unknow	EGY
		water buffalo	36	Egypt	PRJNA317383	SAMN04606557	unknow	EGY
		water buffalo	39	Egypt	PRJNA317385	SAMN04606560	unknow	EGY
		water buffalo	43	Egypt	PRJNA317386	SAMN04606561	unknow	EGY
		water buffalo	46	Egypt	PRJNA317387	SAMN04606562	unknow	EGY
	* NCBI - The National Center for Biotechnology Information
