# Supplementary material for: Ovine and Caprine Strains of Corynebacterium pseudotuberculosis on Czech Farms—A Comparative Study
Source: Microorganisms. 2024 Apr 27;12(5):875. doi: 10.3390/microorganisms12050875 (PMC11123211; doi:10.3390/microorganisms12050875)
Supplement: Supplementary file 1 [file microorganisms-12-00875-s001.zip › TableS3_AccesNum.xlsx]

## Sheet: Tab_S3_supplementary
	Table S3. NCBI accession numbers of Corynebacterium pseudotuberculosis strains sequenced in current study
	Farm	Source	Isolate	NCBI accession	Bioproject ID
	A	goat	CP_K59	SAMN38396621	PRJNA1044565
		goat	CP_K107	SAMN38396622
		goat	CP_K116	SAMN38396623
		goat	CP_K117	SAMN38396624
	B	sheep	CP_K61	SAMN38396625
		sheep	CP_K62	SAMN38396626
		sheep	CP_K71	SAMN38396627
		sheep	CP_K84	SAMN38396628
		sheep	CP_K95	SAMN38396629
		sheep	CP_K109	SAMN38396630
	C	sheep	CP_K66	SAMN38396631
		sheep	CP_K67	SAMN38396632
		sheep	CP_K68	SAMN38396633
	D	sheep	CP_K20	SAMN38396634
		sheep	CP_K30	SAMN38396635
		sheep	CP_K34	SAMN38396636
		sheep	CP_K35	SAMN38396637
		sheep	CP_K102	SAMN38396638
		sheep	CP_K103	SAMN38396639
		sheep	CP_K105	SAMN38396640
		sheep	CP_K106	SAMN38396641
	E	goat	CP_K18	SAMN38396642
	F	sheep	CP_K4	SAMN38396643
		sheep	CP_K5	SAMN38396644
		sheep	CP_K113	SAMN38396645
		sheep	CP_K114	SAMN38396646
		goat	CP_K115	SAMN38396647
	G	goat	CP_K12	SAMN38396648
		goat	CP_K14	SAMN38396649
		goat	CP_K15	SAMN38396650
		goat	CP_K60	SAMN38396651
	H	sheep	CP_K58	SAMN38396652
	I	sheep	CP_K17	SAMN38396653
