# Supplementary material for: Ovine and Caprine Strains of Corynebacterium pseudotuberculosis on Czech Farms—A Comparative Study
Source: Microorganisms. 2024 Apr 27;12(5):875. doi: 10.3390/microorganisms12050875 (PMC11123211; doi:10.3390/microorganisms12050875)
Supplement: Supplementary file 1 [file microorganisms-12-00875-s001.zip › TableS4_NCBI_ANI.xlsx]

## Sheet: Tab_S4_supplementary
Table S4. Genome assembly and ANI values of Corynebacterium pseudotuberculosis strains downloaded from the NCBI*
Biovar	Isolate Name	Assembly number	Number of Contigs	Contig size (bp)	L50 (contigs)	N50 (bp)	GC (%)	ANI (%)**	Assembly level
ovis	17	GCA_009759745.1	1	2 338 024	1	2 338 024	52.2	99.9	Complete
	38	GCA_001867085.1	1	2 403 515	1	2 403 515	52.1	99.9	Complete
	48	GCA_001867165.1	1	2 403 301	1	2 403 301	52.1	99.93	Complete
	133	GCA_009789115.1	1	2 338 025	1	2 338 025	52.2	99.9	Complete
	206	GCA_009791415.1	1	2 338 026	1	2 338 026	52.2	99.9	Complete
	226	GCA_000972805.1	1	2 337 820	1	2 337 820	52.2	99.98	Complete
	267	GCA_000258385.1	1	2337628	1	2337628	52.2	99.95	Complete
	414	GCA_009789135.1	1	2338023	1	2338023	52.2	99.9	Complete
	798	GCA_018530965.1	8	2320469	3	367422	52.2	99.94	Contig
	1002	GCA_000144935.3	1	2334828	1	2334828	52.2	99.94	Complete
	1197	GCA_018530885.1	8	2321808	3	367418	52.2	99.94	Contig
	3145	GCA_018530935.1	11	2320782	3	327282	52.2	99.94	Contig
	4394	GCA_018530865.1	8	2320307	3	367274	52.2	99.94	Contig
	4480	GCA_018530925.1	8	2320453	3	367420	52.2	99.94	Contig
	4600	GCA_018530905.1	7	2320242	3	384780	52.2	99.94	Contig
	29156	GCA_001026945.2	1	2337990	1	2337990	52.2	99.98	Complete
	04MAT	GCA_004332375.1	1	2337578	1	2337578	52.2	99.94	Complete
	12C	GCA_001017615.1	1	2337451	1	2337451	52.2	99.93	Complete
	3_99-5	GCA_000241855.1	1	2337938	1	2337938	52.2	99.94	Complete
	42_02-A	GCA_000227175.1	1	2337606	1	2337606	52.2	99.98	Complete
	87MAT	GCA_004193955.1	1	2337583	1	2337583	52.2	99.94	Complete
	99MAT	GCA_004295625.1	1	2337582	1	2337582	52.2	99.94	Complete
	ATCC_19410	GCA_002155265.1	1	2337763	1	2337763	52.2	100	Complete
	C231	GCA_000144675.2	1	2337250	1	2337250	52.2	99.99	Complete
	Cap1C	GCA_004771435.1	1	2337519	1	2337519	52.2	99.9	Complete
	Cap1R	GCA_004323775.1	1	2338132	1	2338132	52.2	99.9	Complete
	Cap1W	GCA_003955885.1	1	2337504	1	2337504	52.2	99.94	Complete
	CAP3W	GCA_002953275.1	1	2337498	1	2337498	52.2	99.94	Complete
	Cap4W	GCA_005341465.1	1	2337570	1	2337570	52.2	99.94	Complete
	Cap5W	GCA_005341445.1	1	2337585	1	2337585	52.2	99.94	Complete
	Cap8W	GCA_004323755.1	1	2337575	1	2337575	52.2	99.94	Complete
	CAPGE03	GCA_006971065.1	1	2337561	1	2337561	52.2	99.94	Complete
	CAPJ4	GCA_002953315.1	1	2337549	1	2337549	52.2	99.94	Complete
	CAPMI03	GCA_004193675.1	1	2337533	1	2337533	52.2	99.94	Complete
	CAPMI05	GCA_004193695.1	1	2337580	1	2337580	52.2	99.94	Complete
	CAPNAT1	GCA_004193655.1	1	2337602	1	2337602	52.2	99.94	Complete
	CR07	GCA_004193635.1	1	2337589	1	2337589	52.2	99.94	Complete
	CS_10	GCA_000730405.1	1	2338144	1	2338144	52.2	99.94	Complete
	E13	GCA_008461625.1	1	2337818	1	2337818	52.2	99.9	Complete
	E14	GCA_008462025.1	1	2338159	1	2338159	52.2	99.9	Complete
	E16	GCA_008461845.1	1	2337815	1	2337815	52.2	99.9	Complete
	E55	GCA_001653295.1	1	2335383	1	2335383	52.2	99.84	Complete
	E56	GCA_001481755.1	1	2335773	1	2335773	52.2	99.84	Complete
	E7	GCA_004353245.1	1	2337910	1	2337910	52.2	99.9	Complete
	E9	GCA_006974085.1	1	2338155	1	2338155	52.2	99.9	Complete
	FRC41	GCA_000143705.2	1	2337241	1	2337241	52.2	99.94	Complete
	Ft_2193_67	GCA_000730445.1	1	2338300	1	2338300	52.2	99.94	Complete
	I19	GCA_000152065.3	1	2337350	1	2337350	52.2	99.98	Complete
	KM01	GCA_002869805.1	1	2337666	1	2337666	52.2	99.98	Complete
	MEX1	GCA_001975165.1	1	2337090	1	2337090	52.2	99.93	Complete
	MEX2	GCA_009759765.1	1	2337549	1	2337549	52.2	99.98	Complete
	MEX9	GCA_001653315.1	1	2337578	1	2337578	52.2	99.94	Complete
	MIC6	GCA_002009415.1	1	2337147	1	2337147	52.2	99.94	Complete
	N1	GCA_001447295.1	1	2337845	1	2337845	52.2	99.9	Complete
	NCTC4681	GCA_901482565.1	1	2337798	1	2337798	52.2	99.99	Complete
	OVI03	GCA_002953955.1	1	2337541	1	2337541	52.2	99.94	Complete
	OVI1FL	GCA_004941425.1	1	2337554	1	2337554	52.2	99.9	Complete
	OVI2C	GCA_002953235.1	1	2337575	1	2337575	52.2	99.94	Complete
	OVIAF1	GCA_003955905.1	1	2337570	1	2337570	52.2	99.94	Complete
	OVICCA32	GCA_006974065.1	1	2338156	1	2338156	52.2	99.9	Complete
	OVID04	GCA_006971245.1	1	2337545	1	2337545	52.2	99.9	Complete
	OVIOS02	GCA_006971625.1	1	2337594	1	2337594	52.2	99.94	Complete
	OVIZ01	GCA_006971425.1	1	2337856	1	2337856	52.2	99.9	Complete
	P54B96	GCA_000255935.1	1	2337657	1	2337657	52.2	99.97	Complete
	PA01	GCA_001456175.1	1	2337920	1	2337920	52.2	99.9	Complete
	PA02	GCA_001663495.1	1	2328435	1	2328435	52.2	99.93	Complete
	PA04	GCA_001989595.1	1	2338093	1	2338093	52.2	99.9	Complete
	PA05	GCA_001969465.1	1	2435437	1	2435437	52.2	99.89	Chromosome
	PA06	GCA_001969485.1	1	2320434	1	2320434	52.2	99.87	Chromosome
	PA07	GCA_001942005.2	1	2337352	1	2337352	52.2	99.9	Complete
	PA08	GCA_002794435.1	1	2337756	1	2337756	52.2	99.9	Complete
	PA09	GCA_013342965.1	1	2338000	1	2338000	52.2	99.9	Chromosome
	PAT10	GCA_000221625.1	1	2335323	1	2335323	52.2	99.99	Complete
	PAT14	GCA_009905275.1	1	2337133	1	2337133	52.2	100	Complete
	PAT16	GCA_009759705.1	1	2337511	1	2337511	52.2	100	Complete
	PO222_4-1	GCA_001481715.1	1	2337508	1	2337508	52.2	99.94	Complete
	PO269-5	GCA_001298505.1	1	2337124	1	2337124	52.2	99.93	Complete
	SP165	GCA_009759725.1	1	2337878	1	2337878	52.2	99.9	Complete
	T1	GCA_001682255.2	1	2337578	1	2337578	52.2	99.94	Complete
	VD57	GCA_000814865.1	1	2337177	1	2337177	52.2	99.94	Complete
	XH02	GCA_001719645.1	10	2357671	2	549021	52.2	99.98	Contig
equi	31	GCA_000259155.4	1	2.40492	1		52.1		Complete
	32	GCA_001867005.1	1	2.40353	1		52.1		Complete
	33	GCA_001867025.1	1	2.40355	1		52.1		Complete
	34	GCA_001866985.1	1	2.40345	1		52.1		Complete
	35	GCA_001867045.1	1	2.4035	1		52.1		Complete
	36	GCA_001867065.1	1	2.40341	1		52.1		Complete
	39	GCA_001867105.1	1	2.40358	1		52.1		Complete
	43	GCA_001867125.1	1	2.36508	1		52.1		Complete
	46	GCA_001867145.1	1	2.36657	1		52.1		Complete
	258	GCA_000263755.3	1	2.36888	1		52.1		Complete
	262	GCA_001047215.2	1	2.36112	1		52.1		Complete
	CCUG_27541	GCA_000729725.1	3	2.37942	2	824882	52.1		Contig
	CIP_52_97	GCA_000227605.3	1	2.36913	1		52.1		Complete
	Cp_Eq_BR01	GCA_024296985.1	1	2.36995	1		52.1		Complete
	Cp162	GCA_000265545.3	1	2.3821	1		52.1		Complete
	E19	GCA_001186445.1	1	2.36796	1		52.1		Complete
	I37	GCA_001889145.1	1	2.37028	1		52.1		Complete
	MB11	GCA_001579825.2	1	2.37043	1		52.1		Complete
	MB122	GCA_001969065.1	3	2.37468	1	1367229	52		Contig
	MB14	GCA_001579865.1	1	2.37076	1		52.1		Complete
	MB154	GCA_001969095.2	1	2.37121	1		52.1		Complete
	MB16	GCA_009762695.1	1	2.36938	1		52.1		Complete
	MB20	GCA_000764045.2	1	2.3709	1		52.1		Complete
	MB201	GCA_026648415.1	1	2.36917	1		52.1		Complete
	MB205	GCA_026648355.1	1	2.36953	1		52.1		Complete
	MB216	GCA_026648315.1	1	2.36917	1		52.1		Complete
	MB235	GCA_026648235.1	1	2.36917	1		52.1		Complete
	MB238	GCA_026648185.1	1	2.37058	1		52.1		Complete
	MB239	GCA_026648075.1	1	2.37058	1		52.1		Complete
	MB271	GCA_026647995.1	1	2.37094	1		52.1		Complete
	MB278	GCA_001969145.2	1	2.3699	1		52.1		Complete
	MB292	GCA_026647855.1	1	2.36918	1		52.1		Complete
	MB295	GCA_001969085.2	1	2.36925	1		52.1		Complete
	MB30	GCA_001579885.2	1	2.3681	1		52.1		Complete
	MB302	GCA_001969165.3	1	2.36917	1		52.1		Complete
	MB325	GCA_026647725.1	1	2.37058	1		52.1		Complete
	MB336	GCA_001969155.1	8	2.36371	2	643780	52.1		Contig
	MB44	GCA_001969175.1	6	2.36223	2	886106	52.1		Contig
	MB66	GCA_001579925.1	1	2.3722	1		52.1		Complete
	MEX30	GCA_001922265.1	1	2.36814	1		52.1		Complete
	MEX31	GCA_001922285.1	1	2.36788	1		52.1		Complete
	NCTC4656	GCA_901482545.1	1	2.36943	1		52.1		Complete
* NCBI - The National Center for Biotechnology Information
**ANI values estimated with type strain C. pseudotuberculosis ATCC 19410
