# Supplementary material for: Ovine and Caprine Strains of Corynebacterium pseudotuberculosis on Czech Farms—A Comparative Study
Source: Microorganisms. 2024 Apr 27;12(5):875. doi: 10.3390/microorganisms12050875 (PMC11123211; doi:10.3390/microorganisms12050875)
Supplement: Supplementary file 1 [file microorganisms-12-00875-s001.zip › TableS5_GenomAssembly.xlsx]

## Sheet: Tab_S5_supplementary
	Table S5. Genome assembly statistics and strain identification based on ANI values of the strains sequenced in this study
	Farm	Isolate Name	Number of Contigs	Contig size (bp)	L50 (contigs)	N50 (bp)	GC (%)	ANI (%)*
	A	CP_K59	5	2320385	2	721841	52.2	99.98
		CP_K107	6	2320406	2	721839	52.2	99.98
		CP_K116	5	2320377	2	721839	52.2	99.98
		CP_K117	6	2320426	2	721838	52.2	99.98
	B	CP_K61	5	2319931	2	721957	52.2	99.98
		CP_K62	5	2320271	2	721958	52.2	99.98
		CP_K71	5	2320269	2	721957	52.2	99.98
		CP_K84	5	2320555	2	721934	52.2	99.98
		CP_K95	5	2320667	2	721954	52.2	99.98
		CP_K109	5	2320270	2	721958	52.2	99.98
	C	CP_K66	5	2320779	2	721855	52.2	99.98
		CP_K67	5	2320801	2	721843	52.2	99.99
		CP_K68	6	2320779	2	721842	52.2	99.99
	D	CP_K20	7	2319587	2	542788	52.2	99.99
		CP_K30	5	2320554	2	721843	52.2	99.99
		CP_K34	7	2319586	2	542789	52.2	99.99
		CP_K35	6	2320915	2	721844	52.2	99.98
		CP_K102	7	2319585	2	542788	52.2	99.99
		CP_K103	7	2319534	2	542784	52.2	99.99
		CP_K105	8	2319592	2	542784	52.2	99.99
		CP_K106	7	2319587	2	542789	52.2	99.99
	E	CP_K18	7	2319541	2	542782	52.2	99.98
	F	CP_K4	5	2320619	2	721941	52.2	99.98
		CP_K5	5	2320606	2	721955	52.2	99.98
		CP_K113	9	2319586	2	462239	52.2	99.98
		CP_K114	5	2320596	2	721944	52.2	99.98
		CP_K115	6	2320686	2	721934	52.2	99.98
	G	CP_K12	7	2319257	2	542523	52.2	99.94
		CP_K14	5	2320344	2	721840	52.2	99.98
		CP_K15	5	2320396	2	721840	52.2	99.98
		CP_K60	5	2320758	2	721863	52.2	99.98
	H	CP_K58	5	2320588	2	721902	52.2	99.94
	I	CP_K17	6	2320570	2	721840	52.2	99.98
	* ANI values estimated with type strain Corynebacterium pseudotuberculosis ATCC 19410
